# Supplementary material for: Association of Elite Sports Status with Gene Variants of Peroxisome Proliferator Activated Receptors and Their Transcriptional Coactivator
Source: Int J Mol Sci. 2019 Dec 25;21(1):162. doi: 10.3390/ijms21010162 (PMC6981913; doi:10.3390/ijms21010162)
Supplement: Supplementary file 1 [file ijms-21-00162-s001.zip]

Archive with 3 entries (2 files):
- ijms-634848-proof-suppl/
- ijms-634848-proof-suppl/S1_Table.docx
- ijms-634848-proof-suppl/S2_Table.docx
